# Supplementary material for: Behavioural issues in late life may be the precursor of dementia- A cross sectional evidence from memory clinic of AIIMS, India
Source: PLoS One. 2020 Jun 10;15(6):e0234514. doi: 10.1371/journal.pone.0234514 (PMC7286493; doi:10.1371/journal.pone.0234514)
Supplement: S1 File — (XLSX) [file pone.0234514.s002.xlsx]

## Sheet: Sheet1
Sl No	Age	Gender	Marital Status	Years of education	Retired/still working	Occupation Category	Socioeconomic status	Smoking	Alcohol	Vision	Hearing	Mobility	Mobility score	Urinary incontinence	Weight loss	Memory	Depression	Co.morbidities	Hypertension	Diabetes	Hypothyroidism	CAD	CVA	COAD	Hyperlipidemia	Memory complaint	Behavioural complaint	Weight	Height	BMI	BMI Category	CDR	MCI subtype	GDS score	GDS category	BIADL	MBI	Decreased motivation	Emotional dysregulation	Impulse dyscontrol	Social inappropriateness	Abnormal perception	NPI.Q Score	MBI.C Score
1	76	1	1	15	1	7	2	0	0	0	0	0	11	0	0	1	0	1	0	0	1	0	0	0	0	1	0	56	1.6	21.875	1	1	1	3	0	0	0	0	0	0	0	0	0	0
2	80	1	2	5	1	5	4	2	0	0	1	0	12	0	0	0	1	1	1	0	0	0	0	0	0	1	0	55	1.57	22.3133	1	0	.	7	1	0	0	0	0	0	0	0	0	0
3	67	1	1	10	1	7	3	2	2	0	1	0	10	0	0	0	0	2	1	0	0	0	1	0	0	1	1	77	1.54	32.4675	2	1	1	7	1	0	1	0	0	1	0	0	2	4
4	60	1	1	10	1	3	4	2	2	0	0	0	13	0	0	1	0	1	0	0	0	0	1	0	0	1	1	56	1.67	20.0796	1	1	1	3	0	0	1	1	0	1	0	0	5	8
5	80	1	1	8	1	7	3	0	2	0	0	1	15	0	0	0	1	2	1	1	0	0	0	0	0	0	0	43	1.54	18.1312	0	1	2	3	0	0	0	0	0	0	0	0	0	0
6	78	1	1	14	1	7	2	2	1	0	0	0	12	0	0	0	0	1	0	1	0	0	0	0	0	1	0	66	1.57	26.7759	2	1	1	4	0	0	0	0	0	0	0	0	1	0
7	78	1	1	17	1	8	2	0	0	0	1	0	11	0	0	0	0	0	0	0	0	0	0	0	0	1	0	68	1.65	24.977	2	0	.	2	0	0	0	0	0	0	0	0	0	0
8	70	1	1	7	1	3	4	2	0	0	1	0	12	0	0	0	1	1	0	0	0	0	0	1	0	1	0	56	1.62	21.3382	1	0	.	6	1	0	0	0	0	0	0	0	0	0
9	66	1	1	10	1	1	4	0	0	0	0	1	15	0	0	1	0	2	1	1	0	0	0	0	0	1	0	56	1.54	23.6128	2	1	1	6	1	0	1	1	0	0	0	0	1	1
10	72	1	1	17	0	8	3	2	2	0	0	0	10	0	0	0	1	2	1	0	0	0	0	1	0	1	1	55	1.62	20.9572	1	0	.	1	0	0	1	0	0	1	0	0	2	4
11	60	1	2	5	0	3	4	2	0	0	0	0	11	0	0	0	1	0	0	0	0	0	0	0	0	1	0	65	1.6	25.3906	2	0	.	3	0	0	1	1	0	0	0	0	2	5
12	69	1	1	5	0	3	4	2	0	0	0	0	12	0	0	0	0	0	0	0	0	0	0	0	0	1	0	62	1.6	24.2187	2	0	.	0	0	0	0	0	0	0	0	0	0	0
13	70	2	2	17	1	8	2	0	0	1	0	0	12	0	0	0	0	1	1	0	0	0	0	0	0	1	0	74	1.6	28.9062	2	1	1	1	0	0	0	0	0	0	0	0	0	0
14	74	1	1	8	1	3	4	2	0	0	0	0	13	0	0	1	0	2	1	0	0	0	1	0	0	0	1	65	1.72	21.9713	1	1	1	2	0	0	0	0	0	0	0	0	0	0
15	65	1	1	10	0	5	4	0	0	0	0	0	11	0	0	0	0	2	0	1	1	0	0	0	0	1	0	88	1.75	28.7347	2	1	1	5	0	0	0	0	0	0	0	0	0	0
16	71	1	1	10	1	2	4	0	0	1	0	0	12	0	0	1	0	1	1	0	0	0	0	0	0	1	0	56	1.57	22.719	1	0	.	5	0	0	1	1	0	0	0	0	1	1
17	69	2	2	0	3	0	2	0	0	0	1	1	16	0	0	0	0	1	1	0	0	0	0	0	0	1	0	62	1.57	25.1532	2	1	1	2	0	0	0	0	0	0	0	0	1	0
18	65	1	1	8	1	2	4	1	0	1	1	0	12	0	0	1	0	2	1	0	0	0	1	0	0	1	0	62	1.68	21.9671	1	1	1	1	0	0	0	0	0	0	0	0	0	0
19	62	2	1	7	0	3	4	0	0	0	0	0	13	0	0	1	0	2	1	0	0	1	0	0	0	1	0	58	1.65	21.3039	1	1	1	0	0	0	0	0	0	0	0	0	0	0
20	64	1	1	15	0	8	2	0	0	0	0	0	13	0	0	0	0	1	1	0	0	0	0	0	0	1	0	62	1.7	21.4533	1	0	.	5	0	0	0	0	0	0	0	0	0	0
21	69	1	1	15	1	7	2	0	0	1	0	0	12	0	0	0	0	2	1	1	0	0	0	0	0	1	1	57	1.64	21.1927	1	1	1	0	0	0	1	1	0	1	0	0	7	21
22	65	1	1	17	1	9	2	0	0	1	0	0	10	0	0	0	0	2	1	1	0	0	1	0	0	1	0	50	1.6	19.5312	1	1	1	3	0	0	0	0	0	0	0	0	0	0
23	72	1	1	12	1	8	2	0	1	0	0	1	14	0	0	1	0	0	0	0	0	0	0	0	0	1	0	83	1.62	31.6263	2	1	1	1	0	0	0	0	0	0	0	0	0	0
24	66	1	1	9	1	2	4	0	0	1	1	0	11	0	0	0	0	2	1	0	0	0	0	0	1	1	1	59	1.65	21.6713	1	1	1	0	0	1	1	1	0	1	0	0	1	4
25	63	1	1	15	0	5	3	0	0	1	0	1	15	0	0	1	0	0	0	0	0	0	0	0	0	1	0	85	1.75	27.7551	2	1	2	5	0	0	0	0	0	0	0	0	0	0
26	67	1	1	12	1	7	2	0	0	1	0	0	10	0	0	1	0	0	0	0	0	0	0	0	0	1	0	77	1.69	26.9598	2	0	.	2	0	0	0	0	0	0	0	0	0	0
27	63	1	1	10	0	4	3	0	0	0	0	0	11	0	0	0	0	2	1	1	0	0	0	0	0	1	0	51	1.62	19.433	1	0	.	3	0	0	0	0	0	0	0	0	0	0
28	65	2	1	5	3	0	2	0	0	1	0	1	16	0	1	0	1	1	0	1	0	0	0	0	0	0	1	54	1.55	22.4766	1	1	2	9	1	0	1	1	1	1	1	1	7	25
29	79	1	1	17	1	8	2	0	0	1	1	0	11	0	0	1	0	1	1	0	0	0	0	0	0	1	0	60	1.67	21.5139	1	1	1	3	0	0	0	0	0	0	0	0	0	0
30	69	1	1	17	1	8	2	0	1	0	0	1	16	0	0	0	0	2	1	1	0	0	0	0	0	1	0	62	1.6	24.2187	2	1	1	3	0	0	0	0	0	0	0	0	0	0
31	72	1	1	10	1	7	3	0	0	0	1	1	15	0	0	1	0	0	0	0	0	0	0	0	0	1	1	55	1.67	19.721	1	1	1	5	0	0	1	0	1	1	0	0	3	7
32	72	2	2	4	3	0	3	0	0	1	1	1	15	1	0	1	0	2	1	1	0	0	0	0	0	1	0	67	1.75	21.8776	1	1	2	3	0	0	1	0	1	0	0	0	2	6
33	65	1	1	12	1	7	3	0	0	0	0	0	13	0	0	0	1	2	1	1	0	0	0	0	0	1	0	72	1.63	27.0993	2	1	1	3	0	0	1	1	1	0	0	0	4	8
34	61	1	1	12	1	3	3	0	0	1	0	0	13	0	0	0	0	1	1	0	0	0	0	0	0	1	0	68	1.72	22.9854	1	0	.	1	0	0	0	0	0	0	0	0	0	0
35	68	2	1	8	3	0	2	0	0	1	1	1	16	1	0	0	1	2	1	1	1	0	0	0	0	1	0	55	1.68	19.487	1	1	2	2	0	0	1	1	1	1	0	0	6	9
36	74	1	1	8	1	5	3	0	0	1	0	0	12	1	0	1	0	0	0	0	0	0	0	0	0	1	0	58	1.68	20.5499	1	1	1	1	0	0	0	0	0	0	0	0	0	0
37	70	1	1	12	1	5	3	1	0	0	0	0	12	0	1	0	0	2	0	1	0	1	0	0	0	1	0	71	1.6	27.7344	2	1	1	3	0	0	0	0	0	0	0	0	0	0
38	66	2	2	4	3	0	3	0	0	1	0	1	16	0	0	1	1	2	1	1	1	0	0	0	0	1	0	64	1.49	28.8275	2	1	1	4	0	0	0	0	0	0	0	0	2	0
39	72	1	1	11	0	3	3	0	0	1	1	0	10	0	0	0	0	0	0	0	0	0	0	0	0	1	1	75	1.69	26.2596	2	1	1	1	0	0	0	0	0	0	0	0	5	0
40	63	1	1	10	0	7	3	1	2	1	1	0	11	0	0	0	0	1	1	0	0	0	0	0	0	1	0	65	1.8	20.0617	1	0	.	4	0	0	0	0	0	0	0	0	0	0
41	85	1	1	20	1	8	2	2	0	1	1	1	16	1	0	1	0	2	1	1	0	0	0	0	0	1	0	65	1.8	20.0617	1	1	1	3	0	0	1	0	0	1	0	0	2	2
42	66	2	2	4	3	0	3	0	0	0	1	1	15	0	0	0	0	1	1	0	0	0	0	0	0	1	0	72	1.54	30.3593	2	1	1	4	0	0	0	0	0	0	0	0	2	0
43	62	2	2	10	3	0	3	0	0	1	1	0	11	0	0	1	0	2	1	0	1	1	0	0	0	1	0	65	1.54	27.4077	2	1	1	5	0	0	0	0	0	0	0	0	2	0
44	60	1	1	5	0	3	4	1	0	1	0	0	12	0	0	1	0	0	0	0	0	0	0	0	0	1	0	68	1.6	26.5625	2	1	1	6	1	0	1	0	0	1	0	0	2	3
45	77	1	2	0	1	0	4	2	0	0	0	0	13	0	0	1	0	1	0	0	0	0	0	1	0	1	0	46	1.52	19.91	1	1	1	3	0	0	0	0	0	0	0	0	0	0
46	69	1	1	0	1	1	4	0	0	0	0	0	13	0	0	1	0	2	0	0	0	1	0	1	0	1	1	54	1.68	19.1327	1	1	1	4	0	0	1	0	0	1	0	0	2	7
47	71	1	1	17	1	8	2	0	0	1	0	0	13	0	0	0	0	2	1	1	1	0	0	0	1	1	1	70	1.7	24.2215	2	1	2	3	0	0	1	1	0	1	1	0	3	26
48	68	1	1	15	1	4	3	0	0	1	0	0	12	1	0	0	0	2	1	0	1	1	0	0	0	1	0	76	1.8	23.4568	1	0	.	3	0	0	1	0	0	1	0	0	2	9
49	67	1	1	18	0	8	2	2	0	0	0	0	12	0	0	1	1	0	0	0	0	0	0	0	0	1	0	80	1.8	24.6914	2	1	1	1	0	0	0	0	0	0	0	0	3	0
50	70	1	1	11	0	5	3	0	0	1	1	0	12	0	0	0	1	1	1	0	0	0	0	0	0	1	0	58	1.56	23.833	2	0	.	8	1	0	0	0	0	0	0	0	2	0
51	72	1	1	9	1	5	3	2	2	0	1	0	11	0	0	1	0	0	0	0	0	0	0	0	0	1	1	68	1.8	20.9877	1	1	1	4	0	0	1	0	0	1	0	0	1	5
52	62	1	1	12	0	2	4	0	0	0	0	0	10	1	0	0	1	1	1	0	0	0	0	0	0	1	0	75	1.72	25.3515	2	1	1	7	1	0	1	1	0	1	1	0	6	8
53	63	1	1	5	0	1	4	1	2	0	1	0	12	0	1	0	1	0	0	0	0	0	0	0	0	1	0	65	1.72	21.9713	1	1	1	4	0	0	1	1	0	0	0	0	0	4
54	79	1	2	18	1	8	2	1	1	1	0	1	15	0	0	0	0	1	1	0	0	0	0	0	0	1	0	87	1.7	30.1038	2	0	.	4	0	0	0	0	0	0	0	0	0	0
55	70	1	1	15	0	4	3	0	0	1	1	0	12	0	0	1	0	1	1	0	0	0	0	0	0	1	0	70	1.64	26.0262	2	1	1	6	1	0	0	0	0	0	0	0	0	0
56	67	1	1	15	1	8	2	0	0	0	0	1	15	1	0	1	0	2	1	0	1	0	0	0	0	1	1	64	1.65	23.5078	1	1	1	7	1	0	1	1	0	0	0	0	4	12
57	66	2	1	18	3	0	3	0	0	1	0	1	14	0	0	0	1	0	0	0	0	0	0	0	0	1	0	57	1.5	25.3333	2	0	.	9	1	0	0	0	0	0	0	0	0	0
58	68	1	1	12	1	5	3	2	0	0	0	0	12	0	0	0	0	1	1	0	0	0	0	0	0	1	0	77	1.67	27.6095	2	0	.	7	1	0	0	0	0	0	0	0	0	0
59	70	1	1	10	1	7	2	2	2	1	1	0	12	0	0	0	0	0	0	0	0	0	0	0	0	1	0	40	1.53	17.0874	0	1	1	7	1	0	0	0	0	0	0	0	0	0
60	65	1	1	10	1	7	2	0	0	0	0	1	15	0	0	0	0	2	1	0	1	0	1	0	0	1	0	59	1.6	23.0469	1	1	1	2	0	0	0	0	0	0	0	0	0	0
61	61	2	1	0	0	1	4	1	0	1	0	1	16	0	0	1	1	2	1	1	0	0	0	0	1	1	1	52	1.54	21.9261	1	1	1	8	1	0	1	0	1	1	0	0	3	12
62	72	2	1	0	3	0	3	0	0	1	0	0	13	0	0	0	0	0	0	0	0	0	0	0	0	1	0	62	1.75	20.2449	1	1	1	9	1	0	0	0	0	0	0	0	0	0
63	74	1	1	18	1	8	2	0	0	0	0	0	12	0	0	1	0	2	1	1	0	0	0	0	0	1	0	66	1.56	27.1203	2	0	.	1	0	0	0	0	0	0	0	0	0	0
64	65	1	1	10	1	5	3	2	2	0	0	0	13	0	0	1	1	2	1	0	0	1	0	0	0	1	1	62	1.78	19.5682	1	1	1	5	0	0	1	1	1	1	0	0	5	16
65	66	1	1	18	1	7	2	0	0	0	1	0	13	0	0	1	1	0	0	0	0	0	0	0	0	1	0	62	1.6	24.2187	2	1	1	0	0	0	0	0	0	0	0	0	0	0
66	61	1	1	9	1	2	4	2	0	1	0	1	15	0	0	1	0	2	1	1	0	0	0	0	0	1	0	90	1.63	33.8741	2	1	1	4	0	0	0	0	0	0	0	0	0	0
67	63	2	1	10	3	0	2	0	0	0	0	0	12	0	0	0	0	0	0	0	0	0	0	0	0	1	0	44	1.55	18.3143	0	1	1	3	0	0	0	0	0	0	0	0	0	0
68	75	1	1	12	1	8	2	2	0	1	0	1	16	0	0	1	1	2	1	0	0	1	0	0	1	1	1	56	1.53	23.9224	2	0	.	1	0	0	0	0	0	0	0	0	2	0
69	61	1	1	17	1	9	2	2	0	1	0	0	12	0	1	0	1	0	0	0	0	0	0	0	0	1	1	51	1.6	19.9219	1	1	1	9	1	0	1	1	0	0	0	0	3	12
70	80	2	1	0	3	0	3	0	0	1	0	1	15	0	1	1	0	1	1	0	0	0	0	0	0	1	0	64	1.67	22.9481	1	1	1	2	0	0	0	0	0	0	0	0	0	0
71	85	1	1	10	1	4	3	1	0	0	0	0	13	1	1	0	1	0	0	0	0	0	0	0	0	1	1	42	1.56	17.2584	0	1	1	3	0	0	1	1	0	0	0	0	4	5
72	74	1	1	10	1	7	2	0	0	0	1	0	11	0	1	1	0	0	0	0	0	0	0	0	0	1	1	62	1.62	23.6244	2	1	1	4	0	0	0	0	0	0	0	0	1	2
73	61	1	1	15	0	5	3	0	0	1	0	0	11	0	0	1	1	2	1	1	0	0	0	0	1	1	0	68	1.71	23.255	1	0	.	8	1	0	0	0	0	0	0	0	4	5
74	77	2	1	4	3	0	3	0	0	1	1	1	16	0	0	1	1	1	1	0	0	0	0	0	0	1	1	70	1.59	27.6888	2	1	1	9	1	0	1	1	1	1	1	0	3	15
75	62	1	1	8	0	4	4	0	0	1	0	0	10	0	0	0	1	1	1	0	0	0	0	0	0	1	1	62	1.62	23.6244	2	1	1	9	1	0	0	0	0	0	0	0	0	0
76	63	1	1	18	0	9	2	2	0	0	0	0	11	0	0	0	0	1	0	0	0	1	0	0	0	1	1	70	1.67	25.0995	2	1	1	2	0	0	1	0	0	1	1	0	4	12
77	73	2	2	0	3	0	3	0	0	0	1	1	16	1	0	1	1	1	0	0	0	0	0	1	0	1	1	62	1.45	29.4887	2	1	1	4	0	0	0	0	1	1	1	0	3	15
78	66	1	1	18	0	4	3	0	0	0	0	0	10	0	0	0	1	2	0	1	0	1	0	0	0	1	0	58	1.9	16.0665	0	1	2	1	0	0	1	1	1	1	1	0	6	19
79	65	2	1	8	3	0	2	0	0	0	0	0	11	0	0	0	0	0	0	0	0	0	0	0	0	1	1	59	1.47	27.3034	2	1	1	1	0	0	0	0	0	0	0	0	2	2
80	64	1	1	18	1	2	0	0	0	0	0	0	11	0	0	0	0	0	0	0	0	0	0	0	0	1	0	58	1.6	22.6562	1	1	2	9	2	0	1	1	0	1	1	0	4	8
81	72	2	2	4	3	0	3	0	0	1	0	0	13	0	0	1	0	1	1	0	0	0	0	0	0	1	0	49	1.58	19.6283	1	0	.	2	0	0	0	0	0	0	0	0	0	0
82	83	2	2	17	1	8	2	0	0	0	0	1	17	1	1	1	1	2	1	1	0	0	0	0	0	1	1	56	1.54	23.6128	1	1	1	8	1	0	1	0	1	0	0	0	4	4
83	68	2	2	0	3	0	4	0	0	1	0	1	15	1	0	1	0	0	0	0	0	0	0	0	0	1	0	48	1.55	19.9792	1	1	1	5	0	0	0	0	0	0	0	0	0	0
84	60	1	1	10	0	4	3	1	2	0	1	0	12	0	0	0	1	2	1	1	0	0	0	0	0	1	0	75	1.74	24.7721	2	0	.	7	1	0	0	0	0	0	0	0	0	0
85	68	2	1	10	3	0	2	0	0	0	0	0	10	1	0	0	1	2	1	1	0	0	0	0	0	1	1	78	1.54	32.8892	2	1	2	1	0	0	1	0	1	1	1	0	3	6
86	76	2	2	10	3	0	2	0	0	1	1	1	14	0	0	0	1	2	1	0	0	0	0	1	0	0	0	54	1.62	20.5761	1	1	2	3	0	0	0	0	0	0	0	0	0	0
87	74	2	1	18	3	0	2	0	0	0	0	0	13	0	0	0	1	2	1	1	0	0	0	0	0	1	0	56	1.6	21.875	1	0	.	1	0	0	0	0	0	0	0	0	0	0
88	65	2	1	0	3	0	3	0	0	1	0	1	15	1	1	0	1	0	0	0	0	0	0	0	0	1	0	42	1.34	23.3905	1	1	1	7	1	0	0	0	0	0	0	0	0	0
89	68	2	1	12	3	0	4	0	0	0	0	0	10	0	0	1	1	2	1	1	1	0	0	0	0	1	0	50	1.58	20.0288	1	0	.	8	1	0	1	1	1	0	0	0	5	10
90	60	1	1	12	1	2	4	0	0	1	0	0	13	0	0	0	0	2	1	1	0	0	1	0	0	1	0	62	1.65	22.7732	1	1	1	3	0	0	0	0	0	0	0	0	0	0
91	61	2	1	0	3	0	4	1	0	1	1	0	12	0	0	0	1	0	0	0	0	0	0	0	0	1	0	57	1.5	25.3333	2	0	.	9	1	0	1	1	1	0	0	0	5	16
92	65	1	1	18	1	6	3	0	0	0	0	0	12	0	0	1	1	1	0	0	0	0	0	1	0	1	0	70	1.66	25.4028	2	0	.	4	0	0	0	0	0	0	0	0	1	1
93	93	1	2	12	1	8	2	0	0	1	1	1	19	0	0	1	0	0	0	0	0	0	0	0	0	1	0	55	1.72	18.5911	1	1	1	3	0	0	0	0	0	0	0	0	0	0
94	80	2	2	0	3	0	2	0	0	1	0	1	15	0	0	1	0	2	1	0	0	0	0	0	1	1	1	45	1.55	18.7305	1	1	1	0	0	0	0	0	0	0	0	0	2	0
95	65	2	1	0	3	0	2	0	0	1	1	1	15	1	0	1	1	2	1	1	0	0	0	1	0	1	0	85	1.57	34.4842	2	1	1	10	2	0	1	1	1	0	0	0	2	10
96	66	1	1	0	1	5	4	0	0	0	0	0	12	0	1	1	1	1	1	0	0	0	0	0	0	1	0	63	1.6	24.6094	2	1	2	0	0	0	0	0	0	0	0	0	0	0
97	71	2	1	3	3	0	2	0	0	1	0	0	12	1	0	1	1	1	1	0	0	0	0	0	0	1	1	65	1.58	26.0375	2	1	1	5	1	0	1	0	1	1	0	0	3	6
98	63	1	1	16	0	8	2	0	0	0	0	0	11	0	0	0	0	0	0	0	0	0	0	0	0	1	1	68	1.62	25.9107	2	1	1	1	0	0	0	0	0	0	0	0	0	4
99	73	1	1	10	0	4	3	2	2	0	1	0	13	0	0	1	1	0	0	0	0	0	0	0	0	1	1	55	1.63	20.7008	1	1	1	1	0	0	0	0	0	0	0	0	5	2
100	73	1	2	0	0	4	4	1	0	0	0	1	16	1	1	0	0	2	1	0	0	0	0	1	0	1	0	62	1.72	20.9573	1	1	1	10	2	0	1	1	1	1	0	0	3	7
101	65	1	1	17	0	5	3	2	2	0	0	1	14	0	0	1	1	2	1	0	0	0	1	0	0	1	1	75	1.67	26.8923	2	0	.	10	2	0	1	1	1	1	0	0	4	10
102	65	1	1	10	0	4	3	0	0	0	0	0	10	0	0	0	0	1	1	0	0	0	0	0	0	1	0	58	1.57	23.5304	2	0	.	0	0	0	0	0	0	0	0	0	0	0
103	71	1	1	10	1	7	2	0	0	0	0	0	12	0	0	0	0	2	1	0	0	1	0	0	0	1	0	58	1.62	22.1003	1	0	.	3		0	0	0	0	0	0	0	1	0
104	68	1	1	8	1	2	4	2	2	0	0	0	12	0	0	0	0	0	0	0	0	0	0	0	0	1	0	65	1.7	22.4913	1	0	.	7	1	0	0	0	0	0	0	0	0	1
105	61	1	1	17	0	4	3	1	2	0	0	0	13	0	0	0	0	2	0	1	0	0	0	0	1	1	0	78	1.65	28.6501	2	0	.	5	0	0	0	0	0	0	0	0	0	0
106	67	1	1	17	0	7	2	0	0	0	0	0	12	0	0	1	1	0	0	0	0	0	0	0	0	1	1	80	1.65	29.3848	2	1	1	4	0	0	1	1	1	1	0	0	6	11
107	64	1	1	10	0	7	3	0	0	1	0	0	11	0	0	1	1	1	1	0	0	0	0	0	0	1	1	56	1.63	21.0772	1	0	.	5	0	0	1	1	1	1	0	0	4	6
108	61	2	1	2	3	0	3	0	0	0	1	1	14	0	0	1	0	2	1	1	0	0	0	0	0	1	1	52	1.5	23.1111	2	1	1	1	0	0	1	0	1	1	0	0	1	3
109	75	1	1	10	1	7	2	2	2	0	0	0	13	0	0	0	0	2	1	1	1	1	0	0	0	1	1	45	1.5	20	1	0	.	11	2	0	1	1	1	1	0	0	2	6
110	80	1	2	0	1	1	2	2	0	0	1	1	18	1	0	0	0	0	0	0	0	0	0	0	0	1	0	56	1.57	22.719	1	1	1			0	0	0	0	0	0	0	1	0
111	76	2	2	9	3	0	3	0	0	0	1	1	16	1	0	1	0	2	1	0	0	0	0	1	0	1	0	62	1.55	25.8065	2	0	.	5	0	0	0	0	0	0	0	0	0	0
112	69	1	1	15	0	7	2	2	0	0	0	0	10	0	0	0	0	2	1	0	0	0	0	1	0	1	1	62	1.6	24.2187	2	0	.	0	0	0	0	0	0	0	0	0	0	0
113	60	2	1	0	3	0	3	0	0	1	0	1	17	1	0	0	0	1	0	1	0	0	0	0	0	1	1	70	1.54	29.5159	2	1	1	2	0	0	1	1	1	1	0	0	2	3
114	66	1	1	18	0	9	2	0	0	1	0	0	10	0	0	1	0	2	1	1	0	0	1	0	0	1	1	55	1.57	22.3133	1	0	.	1	0	0	1	0	0	1	0	0	3	3
115	84	1	2	6	0	3	2	1	0	0	1	0	13	1	1	1	0	2	1	0	0	0	0	1	0	1	0	43	1.65	15.7943	0	0	.	0	0	0	0	0	0	0	0	0	0	0
116	66	1	1	9	1	6	3	2	0	1	0	0	12	1	0	1	1	2	1	1	0	0	1	0	0	1	1	74	1.67	26.5338	2	0	.	3	0	0	1	0	1	1	0	0	3	7
117	66	2	1	10	3	0	3	0	0	0	0	1	15	0	0	1	1	1	0	1	0	0	0	0	0	1	0	52	1.5	23.1111	2	1	1	13	2	0	1	1	1	0	0	0	2	6
118	70	1	1	10	1	3	4	1	0	0	1	1	15	0	0	0	0	2	1	1	0	0	0	0	0	1	1	47	1.72	15.887	0	1	1	4	0	0	1	0	1	1	1	0	2	4
119	63	1	1	18	1	9	2	0	0	1	0	0	10	0	0	0	0	1	1	0	0	0	0	0	0	1	0	82	1.65	30.1194	2	0	.	4	0	0	0	0	0	0	0	0	1	0
120	70	2	1	0	3	0	4	0	0	1	1	1	16	1	1	0	1	2	1	1	0	0	0	0	0	1	1	65	1.49	29.278	2	1	1	9	1	0	1	1	1	0	0	0	4	18
121	80	2	1	9	3	0	2	0	0	1	1	1	16	1	0	1	1	2	1	0	1	0	0	0	0	1	1	70	1.7	24.2215	2	1	1	10	2	0	1	1	1	1	1	0	5	17
122	85	1	1	15	0	8	2	0	0	1	1	1	18	1	0	1	0	2	1	1	0	0	0	1	0	1	1	53	1.65	19.4674	1	1	2	3	0	0	1	0	1	1	1	0	7	12
123	78	1	1	1	1	2	4	2	1	1	0	1	16	0	1	0	0	0	0	0	0	0	0	0	0	0	1	42	1.85	12.2717	0	1	2	3	0	0	1	0	0	0	0	1	2	2
124	67	1	1	17	0	7	2	0	0	0	0	0	10	0	0	0	1	0	0	0	0	0	0	0	0	1	0	74	1.7	25.6055	2	1	1	0	0	0	0	0	0	0	0	0	0	0
